# Supplementary material for: Dephosphorylation of YB-1 is Required for Nuclear Localisation During G2 Phase of the Cell Cycle
Source: Cancers (Basel). 2020 Jan 29;12(2):315. doi: 10.3390/cancers12020315 (PMC7072210; doi:10.3390/cancers12020315)
Supplement: Supplementary file 1 [file cancers-12-00315-s001.zip]

Archive with 95 entries (81 files):
- cancers-661288-v2-suppl/
- cancers-661288-v2-suppl/Supplementary Figures/
- cancers-661288-v2-suppl/Supplementary Figures/.DS_Store
- cancers-661288-v2-suppl/Supplementary Figures/cancers-661288-Figure S1-S8.docx
- cancers-661288-v2-suppl/Supplementary Figures/Figure S1.tif
- cancers-661288-v2-suppl/Supplementary Figures/Figure S2.tif
- cancers-661288-v2-suppl/Supplementary Figures/Figure S3.tif
- cancers-661288-v2-suppl/Supplementary Figures/Figure S4.tif
- cancers-661288-v2-suppl/Supplementary Figures/Figure S5.tif
- cancers-661288-v2-suppl/Supplementary Figures/Figure S6.tif
- cancers-661288-v2-suppl/Supplementary Figures/Figure S7.tif
- cancers-661288-v2-suppl/Supplementary Figures/Figure S8.tif
- cancers-661288-v2-suppl/Supplementary Tables/
- cancers-661288-v2-suppl/Supplementary Tables/.DS_Store
- cancers-661288-v2-suppl/Supplementary Tables/Supplementary Tables of intensity S1-S4.docx
- cancers-661288-v2-suppl/Supplementary Tables/Supplementary Tables of intensity S6&7.docx
- cancers-661288-v2-suppl/Supplementary Tables/Table S4_S102-YB-1 intensity ratio and quantificaiton.xls
- cancers-661288-v2-suppl/Supplementary Tables/Table S5 Peptide sequences of YB-1 identified by tandem mass spectrometry.xlsx
- cancers-661288-v2-suppl/Supplementary Tables/Table S8_primer sequences.docx
- cancers-661288-v2-suppl/Western blots for Figures 6, S2 and S4_/
- cancers-661288-v2-suppl/Western blots for Figures 6, S2 and S4_/.DS_Store
- cancers-661288-v2-suppl/Western blots for Figures 6, S2 and S4_/Full Western Blots for Figure 6/
- cancers-661288-v2-suppl/Western blots for Figures 6, S2 and S4_/Full Western Blots for Figure 6/A_Total YB1 & actin.tif
- cancers-661288-v2-suppl/Western blots for Figures 6, S2 and S4_/Full Western Blots for Figure 6/B_YB-1_S102 & actin.tif
- cancers-661288-v2-suppl/Western blots for Figures 6, S2 and S4_/Full Western Blots for Figure S2/
- cancers-661288-v2-suppl/Western blots for Figures 6, S2 and S4_/Full Western Blots for Figure S2/A549 Flag.tif
- cancers-661288-v2-suppl/Western blots for Figures 6, S2 and S4_/Full Western Blots for Figure S2/A549 H3.tif
- cancers-661288-v2-suppl/Western blots for Figures 6, S2 and S4_/Full Western Blots for Figure S2/A549 Ha and Flag merge.tif
- cancers-661288-v2-suppl/Western blots for Figures 6, S2 and S4_/Full Western Blots for Figure S2/A549 HA.tif
- cancers-661288-v2-suppl/Western blots for Figures 6, S2 and S4_/Full Western Blots for Figure S2/H1299 Flag.tif
- cancers-661288-v2-suppl/Western blots for Figures 6, S2 and S4_/Full Western Blots for Figure S2/H1299 H3.tif
- cancers-661288-v2-suppl/Western blots for Figures 6, S2 and S4_/Full Western Blots for Figure S2/H1299 HA and Flag merge.tif
- cancers-661288-v2-suppl/Western blots for Figures 6, S2 and S4_/Full Western Blots for Figure S2/H1299 HA.tif
- cancers-661288-v2-suppl/Western blots for Figures 6, S2 and S4_/Full Western Blots for Figure S2/SAOS Flag.tif
- cancers-661288-v2-suppl/Western blots for Figures 6, S2 and S4_/Full Western Blots for Figure S2/SAOS H3.tif
- cancers-661288-v2-suppl/Western blots for Figures 6, S2 and S4_/Full Western Blots for Figure S2/SAOS HA Flag merge.tif
- cancers-661288-v2-suppl/Western blots for Figures 6, S2 and S4_/Full Western Blots for Figure S2/SAOS HA.tif
- cancers-661288-v2-suppl/Western blots for Figures 6, S2 and S4_/Full Western blots for Figure S4/
- cancers-661288-v2-suppl/Western blots for Figures 6, S2 and S4_/Full Western blots for Figure S4/A549 FYH FLAG and HA merge.tif
- cancers-661288-v2-suppl/Western blots for Figures 6, S2 and S4_/Full Western blots for Figure S4/A549 FYH FLAG.tif
- cancers-661288-v2-suppl/Western blots for Figures 6, S2 and S4_/Full Western blots for Figure S4/A549 FYH H3.tif
- cancers-661288-v2-suppl/Western blots for Figures 6, S2 and S4_/Full Western blots for Figure S4/A549 FYH HA.tif
- cancers-661288-v2-suppl/Western blots for Figures 6, S2 and S4_/Full Western blots for Figure S4/H1299 FYH FLAG and HA merge.tif
- cancers-661288-v2-suppl/Western blots for Figures 6, S2 and S4_/Full Western blots for Figure S4/H1299 FYH FLAG.tif
- cancers-661288-v2-suppl/Western blots for Figures 6, S2 and S4_/Full Western blots for Figure S4/H1299 FYH H3.tif
- cancers-661288-v2-suppl/Western blots for Figures 6, S2 and S4_/Full Western blots for Figure S4/H1299 FYH HA.tif
- cancers-661288-v2-suppl/__MACOSX/
- cancers-661288-v2-suppl/__MACOSX/._Western blots for Figures 6, S2 and S4_
- cancers-661288-v2-suppl/__MACOSX/Supplementary Figures/
- cancers-661288-v2-suppl/__MACOSX/Supplementary Figures/._.DS_Store
- cancers-661288-v2-suppl/__MACOSX/Supplementary Figures/._Figure S1.tif
- cancers-661288-v2-suppl/__MACOSX/Supplementary Figures/._Figure S2.tif
- cancers-661288-v2-suppl/__MACOSX/Supplementary Figures/._Figure S3.tif
- cancers-661288-v2-suppl/__MACOSX/Supplementary Figures/._Figure S4.tif
- cancers-661288-v2-suppl/__MACOSX/Supplementary Figures/._Figure S5.tif
- cancers-661288-v2-suppl/__MACOSX/Supplementary Figures/._Figure S6.tif
- cancers-661288-v2-suppl/__MACOSX/Supplementary Figures/._Figure S7.tif
- cancers-661288-v2-suppl/__MACOSX/Supplementary Figures/._Figure S8.tif
- cancers-661288-v2-suppl/__MACOSX/Supplementary Figures/._Legends for Supplementary Figures.docx
- cancers-661288-v2-suppl/__MACOSX/Supplementary Tables/
- cancers-661288-v2-suppl/__MACOSX/Supplementary Tables/._.DS_Store
- cancers-661288-v2-suppl/__MACOSX/Supplementary Tables/._Supplementary Tables of intensity S1-S4.docx
- cancers-661288-v2-suppl/__MACOSX/Supplementary Tables/._Supplementary Tables of intensity S6&7.docx
- cancers-661288-v2-suppl/__MACOSX/Supplementary Tables/._Table S4_S102-YB-1 intensity ratio and quantificaiton.xls
- cancers-661288-v2-suppl/__MACOSX/Supplementary Tables/._Table S5 Peptide sequences of YB-1 identified by tandem mass spectrometry.xlsx
- cancers-661288-v2-suppl/__MACOSX/Supplementary Tables/._Table S8_primer sequences.docx
- cancers-661288-v2-suppl/__MACOSX/Western blots for Figures 6, S2 and S4_/
- cancers-661288-v2-suppl/__MACOSX/Western blots for Figures 6, S2 and S4_/._.DS_Store
- cancers-661288-v2-suppl/__MACOSX/Western blots for Figures 6, S2 and S4_/._Full Western Blots for Figure 6
- cancers-661288-v2-suppl/__MACOSX/Western blots for Figures 6, S2 and S4_/._Full Western Blots for Figure S2
- cancers-661288-v2-suppl/__MACOSX/Western blots for Figures 6, S2 and S4_/Full Western Blots for Figure 6/
- cancers-661288-v2-suppl/__MACOSX/Western blots for Figures 6, S2 and S4_/Full Western Blots for Figure 6/._A_Total YB1 & actin.tif
- cancers-661288-v2-suppl/__MACOSX/Western blots for Figures 6, S2 and S4_/Full Western Blots for Figure 6/._B_YB-1_S102 & actin.tif
- cancers-661288-v2-suppl/__MACOSX/Western blots for Figures 6, S2 and S4_/Full Western Blots for Figure S2/
- cancers-661288-v2-suppl/__MACOSX/Western blots for Figures 6, S2 and S4_/Full Western Blots for Figure S2/._A549 Flag.tif
- cancers-661288-v2-suppl/__MACOSX/Western blots for Figures 6, S2 and S4_/Full Western Blots for Figure S2/._A549 H3.tif
- cancers-661288-v2-suppl/__MACOSX/Western blots for Figures 6, S2 and S4_/Full Western Blots for Figure S2/._A549 Ha and Flag merge.tif
- cancers-661288-v2-suppl/__MACOSX/Western blots for Figures 6, S2 and S4_/Full Western Blots for Figure S2/._A549 HA.tif
- cancers-661288-v2-suppl/__MACOSX/Western blots for Figures 6, S2 and S4_/Full Western Blots for Figure S2/._H1299 Flag.tif
- cancers-661288-v2-suppl/__MACOSX/Western blots for Figures 6, S2 and S4_/Full Western Blots for Figure S2/._H1299 H3.tif
- cancers-661288-v2-suppl/__MACOSX/Western blots for Figures 6, S2 and S4_/Full Western Blots for Figure S2/._H1299 HA and Flag merge.tif
- cancers-661288-v2-suppl/__MACOSX/Western blots for Figures 6, S2 and S4_/Full Western Blots for Figure S2/._H1299 HA.tif
- cancers-661288-v2-suppl/__MACOSX/Western blots for Figures 6, S2 and S4_/Full Western Blots for Figure S2/._SAOS Flag.tif
- cancers-661288-v2-suppl/__MACOSX/Western blots for Figures 6, S2 and S4_/Full Western Blots for Figure S2/._SAOS H3.tif
- cancers-661288-v2-suppl/__MACOSX/Western blots for Figures 6, S2 and S4_/Full Western Blots for Figure S2/._SAOS HA Flag merge.tif
- cancers-661288-v2-suppl/__MACOSX/Western blots for Figures 6, S2 and S4_/Full Western Blots for Figure S2/._SAOS HA.tif
- cancers-661288-v2-suppl/__MACOSX/Western blots for Figures 6, S2 and S4_/Full Western blots for Figure S4/
- cancers-661288-v2-suppl/__MACOSX/Western blots for Figures 6, S2 and S4_/Full Western blots for Figure S4/._A549 FYH FLAG and HA merge.tif
- cancers-661288-v2-suppl/__MACOSX/Western blots for Figures 6, S2 and S4_/Full Western blots for Figure S4/._A549 FYH FLAG.tif
- cancers-661288-v2-suppl/__MACOSX/Western blots for Figures 6, S2 and S4_/Full Western blots for Figure S4/._A549 FYH H3.tif
- cancers-661288-v2-suppl/__MACOSX/Western blots for Figures 6, S2 and S4_/Full Western blots for Figure S4/._A549 FYH HA.tif
- cancers-661288-v2-suppl/__MACOSX/Western blots for Figures 6, S2 and S4_/Full Western blots for Figure S4/._H1299 FYH FLAG and HA merge.tif
- cancers-661288-v2-suppl/__MACOSX/Western blots for Figures 6, S2 and S4_/Full Western blots for Figure S4/._H1299 FYH FLAG.tif
- cancers-661288-v2-suppl/__MACOSX/Western blots for Figures 6, S2 and S4_/Full Western blots for Figure S4/._H1299 FYH H3.tif
- cancers-661288-v2-suppl/__MACOSX/Western blots for Figures 6, S2 and S4_/Full Western blots for Figure S4/._H1299 FYH HA.tif
