# Supplementary material for: Dephosphorylation of YB-1 is Required for Nuclear Localisation During G2 Phase of the Cell Cycle
Source: Cancers (Basel). 2020 Jan 29;12(2):315. doi: 10.3390/cancers12020315 (PMC7072210; doi:10.3390/cancers12020315)
Supplement: Supplementary file 1 [file cancers-12-00315-s001.zip › cancers-661288-v2-suppl/Supplementary Tables/Table S4_S102-YB-1 intensity ratio and quantificaiton.xls]

## Sheet: Shapes Table Export
P-YB1	Channel	Name	Signal	Total	Area	Bkgnd.	Type
0003409_03	700	00001	0	285.332	189	1.50969	Background
0003409_03	800	00003	0	138.606	341	0.406471	Background
P1 (0)	actin	00004	6589.77	7119.67	351	1.50969	Signal		norm value
P3 (1)	actin	00005	4501.9	5031.8	351	1.50969	Signal	0 hr	0.00321718														norm P-YB1 to YB1
P5 (2)	actin	00006	5436.07	5965.98	351	1.50969	Signal	1 hr	0.00402625													P1 (0)	0.0129991
P7 (3)	actin	00007	4364.42	4894.32	351	1.50969	Signal	2 hr	0.00337082													P3 (1)	0.0133776
P9 (4)	actin	00008	4118.33	4648.24	351	1.50969	Signal	3 hr	0.00556313													P5 (2)	0.0127524
P10 (4.5)	actin	00009	5455.98	5985.88	351	1.50969	Signal	4 hr	0.00594665													P7 (3)	0.0188642
P11 (5)	actin	00010	5247.11	5777.01	351	1.50969	Signal	4.5 hr	0.00623135													P9 (4)	0.0200142
P12 (5.5)	actin	00011	5538.62	6068.52	351	1.50969	Signal	5 hr	0.00665314													P10 (4.5)	0.0210475
P13 (6)	actin	00012	6123.45	6653.36	351	1.50969	Signal	5.5 hr	0.00656035													P11 (5)	0.0238083
P14 (6.5)	actin	00013	5259.04	5788.95	351	1.50969	Signal	6 hr	0.00514831													P12 (5.5)	0.0244096
P15 (7)	actin	00014	5774.49	6304.39	351	1.50969	Signal	6.5 hr	0.00574421													P13 (6)	0.0144826
P16 (9)	actin	00015	4771.52	5301.42	351	1.50969	Signal	7 hr	0.00448976													P14 (6.5)	0.0188951
SiYB1	actin	00016	5196.73	5726.64	351	1.50969	Signal	9 hr	0.00526005													P15 (7)	0.0161393
Si81c	actin	00017	6140.93	6670.83	351	1.50969	Signal	siYB1	0.000479297													P16 (9)	0.0201452
P1 (0)	P-YB1	00018	21.2005	118.753	240	0.406471	Signal	siControl	0.00497492													SiYB1	0.015234
P3 (1)	P-YB1	00019	18.1258	115.679	240	0.406471	Signal															Si81c	0.0193285
P5 (2)	P-YB1	00020	18.324	115.877	240	0.406471	Signal
P7 (3)	P-YB1	00021	24.2798	121.833	240	0.406471	Signal
P9 (4)	P-YB1	00022	24.4903	122.043	240	0.406471	Signal		norm
P10 (4.5)	P-YB1	00023	33.9981	131.551	240	0.406471	Signal	P1 (0)	0.247492
P11 (5)	P-YB1	00024	34.9097	132.463	240	0.406471	Signal	P3 (1)	0.30097
P12 (5.5)	P-YB1	00025	36.3353	133.888	240	0.406471	Signal	P5 (2)	0.264328
P13 (6)	P-YB1	00026	31.5254	129.078	240	0.406471	Signal	P7 (3)	0.294905
P14 (6.5)	P-YB1	00027	30.209	127.762	240	0.406471	Signal	P9 (4)	0.297121
P15 (7)	P-YB1	00028	25.9261	123.479	240	0.406471	Signal	P10 (4.5)	0.296061
P16 (9)	P-YB1	00029	25.0984	122.651	240	0.406471	Signal	P11 (5)	0.279446
SiYB1	P-YB1	00030	2.49078	100.044	240	0.406471	Signal	P12 (5.5)	0.268761
Si81c	P-YB1	00031	30.5506	128.104	240	0.406471	Signal	P13 (6)	0.355482
								P14 (6.5)	0.304006
								P15 (7)	0.278188
								P16 (9)	0.261107
								SiYB1	0.0314623
								Si81c	0.257387
