# Supplementary material for: Dephosphorylation of YB-1 is Required for Nuclear Localisation During G2 Phase of the Cell Cycle
Source: Cancers (Basel). 2020 Jan 29;12(2):315. doi: 10.3390/cancers12020315 (PMC7072210; doi:10.3390/cancers12020315)
Supplement: Supplementary file 1 [file cancers-12-00315-s001.zip › cancers-661288-v2-suppl/Supplementary Tables/Table S5 Peptide sequences of YB-1 identified by tandem mass spectrometry.xlsx]

## Sheet:  PSMs 34098946
Cell line	Compartment	Annotated Sequence	Modifications	XCorr	Confidence	Grouped protein accessions	# Missed cleavage sites	Charge	m/z [Da]	Delta mass [ppm]	Scan number	Precursor abundance [area under the curve]
A549	Cytoplasm	[R].EDGNEEDKENQGDETQGQQPPQR.[R]		4.46	High	34098946	1	3	876.706	0.11	2015	472402
A549	Cytoplasm	[R].EDGNEEDKENQGDETQGQQPPQR.[R]		2.87	High	34098946	1	3	876.706	0.04	2020	472402
A549	Cytoplasm	[R].EDGNEEDKENQGDETQGQQPPQRR.[Y]		2.35	High	34098946	2	3	928.74	0.16	1984	675263
A549	Cytoplasm	[R].NYQqNYQNSESGEKNEGSESAPEGQAQQR.[R]	Q4(Deamidated)	2.83	High	34098946	1	3	1086.8	-1.61	2213
A549	Cytoplasm	[R].NYQQNYQNSESGEKNEGSESAPEGQAQQR.[R]		3.29	High	34098946	1	3	1086.47	1.99	2227	408135
A549	Cytoplasm	[R].RPENPKPQDGKETK.[A]		2.45	High	34098946	1	2	812.427	0.52	1789	1.58806e+06
A549	Cytoplasm	[R].RPENPKPQDGKETK.[A]		3.11	High	34098946	1	2	812.426	-0.38	1793	1.58806e+06
A549	Cytoplasm	[R].RRPENPKPQDGKETK.[A]		2.23	High	34098946	2	3	593.987	-0.48	1802	423632
MDA-MB231	Cytoplasm	[-].mSSEAETQQPPAAPPAAPALSAADTKPGTTGSGAGSGGPGGLTSAAPAGGDKK.[V]	N-Term(Prot)(Met-loss+Acetyl)	3.52	High	34098946	1	3	1548.1	4.87	1180	15016009
MDA-MB231	Cytoplasm	[-].mSSEAETQQPPAAPPAAPALSAADTKPGTTGSGAGSGGPGGLTSAAPAGGDKK.[V]	N-Term(Prot)(Met-loss+Acetyl)	4.69	High	34098946	1	3	1548.1	7.63	1202	15016009
MDA-MB231	Cytoplasm	[-].mSSEAETQQPPAAPPAAPALSAADTKPGTTGSGAGSGGPGGLTSAAPAGGDKK.[V]	N-Term(Prot)(Met-loss+Acetyl)	2.71	High	34098946	1	5	929.261	6.02	1204	8439926
MDA-MB231	Cytoplasm	[K].AADPPAENsSAPEAEQGGAE.[-]	S9(Phospho)	1.97	High	34098946	0	2	989.394	5.23	964	503079
MDA-MB231	Cytoplasm	[K].NEGSESAPEGQAQQR.[R]		4.58	High	34098946	0	2	794.357	4.32	738	820762
MDA-MB231	Cytoplasm	[K].VIATKVLGTVK.[W]		1.45	High	34098946	1	2	564.873	3.97	1081
MDA-MB231	Cytoplasm	[R].EDGNEEDKENQGDETQGQQPPQR.[R]		4.18	High	34098946	1	3	876.712	6.87	786	9680306
MDA-MB231	Cytoplasm	[R].EDGNEEDKENQGDETQGQQPPQRR.[Y]		3.37	High	34098946	2	3	928.745	5.42	745	21092836
MDA-MB231	Cytoplasm	[R].EDGNEEDKENQGDETQGQQPPQRR.[Y]		3.14	High	34098946	2	3	928.747	7.79	750	21092836
MDA-MB231	Cytoplasm	[R].EDGNEEDKENQGDETQGQQPPQRR.[Y]		3.11	High	34098946	2	4	696.811	6.16	751	9088653
MDA-MB231	Cytoplasm	[R].EDGNEEDKENQGDETQGQQPPQRR.[Y]		2.85	High	34098946	2	4	696.813	8.62	756	9088653
MDA-MB231	Cytoplasm	[R].EDGNEEDKENQGDETQGQQPPQRR.[Y]		1.55	High	34098946	2	2	1392.62	8.41	758	2852211
MDA-MB231	Cytoplasm	[R].NDTKEDVFVHQTAIKK.[N]		5.19	High	224586882; 224586884; 1034582084; 34098946; 767972455; 1034582086	2	3	625.001	3.82	935	1.05706e+06
MDA-MB231	Cytoplasm	[R].NDTKEDVFVHQTAIKK.[N]		5.28	High	224586882; 224586884; 1034582084; 34098946; 767972455; 1034582086	2	3	625.001	4.51	938	1.05706e+06
MDA-MB231	Cytoplasm	[R].NDTKEDVFVHQTAIKK.[N]		4.44	High	224586882; 224586884; 1034582084; 34098946; 767972455; 1034582086	2	2	936.999	4.55	947	1.04942e+06
MDA-MB231	Cytoplasm	[R].NYQQNYQNSESGEKNEGSESAPEGQAQQR.[R]		6.23	High	34098946	1	3	1086.48	6.04	887	20833660
MDA-MB231	Cytoplasm	[R].NYQQNYQNSESGEKNEGSESAPEGQAQQR.[R]		3.49	High	34098946	1	4	815.108	4.25	889	333263
MDA-MB231	Cytoplasm	[R].NYQQNYQNSESGEKNEGSESAPEGQAQQR.[R]		2.28	High	34098946	1	4	815.11	6.27	893	333263
MDA-MB231	Cytoplasm	[R].NYQQNYQNsESGEKNEGSESAPEGQAQQR.[R]	S9(Phospho)	4.56	High	34098946	1	3	1113.13	5.08	907	4.39021e+06
MDA-MB231	Cytoplasm	[R].NYQQNYQNSEsGEKNEGsESAPEGQAQQR.[R]	S11(Phospho); S18(Phospho)	4.5	High	34098946	1	3	1139.79	5.45	934	348611
MDA-MB231	Cytoplasm	[R].QPREDGNEEDKENQGDETQGQQPPQR.[R]		3.63	High	34098946	2	3	1003.78	5.8	794	2.61504e+06
MDA-MB231	Cytoplasm	[R].RPENPKPQDGKETK.[A]		3.66	High	34098946	1	3	541.955	3.33	401	978409
MDA-MB231	Cytoplasm	[R].RPENPKPQDGKETK.[A]		3.64	High	34098946	1	2	812.43	5.18	404	2416245
MDA-MB231	Cytoplasm	[R].RPENPKPQDGKETK.[A]		3.74	High	34098946	1	3	541.955	4.23	405	978409
MDA-MB231	Cytoplasm	[R].RPQYSNPPVQGEVmEGADNQGAGEQGRPVR.[Q]	M14(Oxidation)	3.36	High	34098946	0	3	1080.52	6.55	978	32525478
MDA-MB231	Cytoplasm	[R].RPQYSNPPVQGEVmEGADNQGAGEQGRPVR.[Q]	M14(Oxidation)	5.77	High	34098946	0	4	810.641	5.02	982	31792424
MDA-MB231	Cytoplasm	[R].RPQYSNPPVQGEVmEGADNQGAGEQGRPVR.[Q]	M14(Oxidation)	6.09	High	34098946	0	4	810.641	5.47	986	31792424
MDA-MB231	Cytoplasm	[R].RPQYSNPPVQGEVmEGADNQGAGEQGRPVR.[Q]	M14(Oxidation)	4.67	High	34098946	0	5	648.715	5.94	1008	733429
MDA-MB231	Cytoplasm	[R].RPQYSNPPVQGEVMEGADNQGAGEQGRPVR.[Q]		4.65	High	34098946	0	4	806.642	4.98	1062	499700
MDA-MB231	Cytoplasm	[R].RPQYSNPPVQGEVMEGADNQGAGEQGRPVR.[Q]		4.71	High	34098946	0	3	1075.19	5.65	1068	635246
MDA-MB231	Cytoplasm	[R].RPQYSNPPVQGEVMEGADNQGAGEQGRPVR.[Q]		5.81	High	34098946	0	4	806.642	5.36	1069	499700
MDA-MB231	Cytoplasm	[R].RPQYSNPPVQGEVMEGADNQGAGEQGRPVR.[Q]		5.04	High	34098946	0	3	1075.19	5.53	1073	635246
MDA-MB231	Cytoplasm	[R].RPQYSNPPVQGEVmEGADNQGAGEQGRPVRQNmYR.[G]	M14(Oxidation); M33(Oxidation)	3.32	High	34098946	1	4	987.718	6.26	996	978289
MDA-MB231	Cytoplasm	[R].RPQYSNPPVQGEVmEGADNQGAGEQGRPVRQNmYR.[G]	M14(Oxidation); M33(Oxidation)	4.22	High	34098946	1	5	790.377	8.13	1004	903604
MDA-MB231	Cytoplasm	[R].RPQYSNPPVQGEVmEGADNQGAGEQGRPVRQNmYR.[G]	M14(Oxidation); M33(Oxidation)	4.46	High	34098946	1	5	790.377	7.59	1011	903604
MDA-MB231	Cytoplasm	[R].RRPENPKPQDGK.[E]		2.25	High	34098946	1	3	474.593	3	389	434277
MDA-MB231	Cytoplasm	[R].RRPENPKPQDGKETK.[A]		2.49	High	34098946	2	2	890.481	4.98	392	17583522
MDA-MB231	Cytoplasm	[R].RRPENPKPQDGKETK.[A]		4.16	High	34098946	2	3	593.989	4.15	394	8061512
MDA-MB231	Cytoplasm	[R].RRPENPKPQDGKETK.[A]		3.28	High	34098946	2	3	593.988	2.71	513	1.41965e+06
MDA-MB231	Cytoplasm	[R].RRPENPKPQDGKETK.[A]		3.02	High	34098946	2	3	593.989	2.91	516	1.41965e+06
MDA-MB231	Cytoplasm	[R].RRPENPKPQDGKETK.[A]		1.61	High	34098946	2	2	890.479	2.24	601	395654
MDA-MB231	Cytoplasm	[R].RRPENPKPQDGKETK.[A]		3.38	High	34098946	2	3	593.988	1.27	685	319882
MDA-MB231	Cytoplasm	[R].RRPENPKPQDGKETK.[A]		3.1	High	34098946	2	3	593.988	1.37	688	319882
MDA-MB231	Cytoplasm	[R].RRPENPKPQDGKETK.[A]		2.12	High	34098946	2	2	890.48	3.47	698	621709
A549	Cytoplasm	[-].mSSEAETQQPPAAPPAAPALSAADTKPGTTGSGAGSGGPGGLTSAAPAGGDK.[K]	N-Term(Prot)(Met-loss+Acetyl)	2.5	High	34098946	0	4	1129.3	4.23	1180	265331
A549	Cytoplasm	[-].mSSEAETQQPPAAPPAAPALSAADTKPGTTGSGAGSGGPGGLTSAAPAGGDK.[K]	N-Term(Prot)(Met-loss+Acetyl)	2.72	High	34098946	0	3	1505.4	6.28	1181	110799
A549	Cytoplasm	[-].mSSEAETQQPPAAPPAAPALSAADTKPGTTGSGAGSGGPGGLTSAAPAGGDK.[K]	N-Term(Prot)(Met-loss+Acetyl)	2.2	High	34098946	0	3	1505.4	6.28	1182	110799
A549	Cytoplasm	[K].AADPPAENSSAPEAEQGGAE.[-]		1.2	High	34098946	0	2	949.411	5.08	874	122843
A549	Cytoplasm	[K].AADPPAENSsAPEAEQGGAE.[-]	S10(Phospho)	1.89	High	34098946	0	2	989.395	5.79	893	152918
A549	Cytoplasm	[K].AADPPAENSsAPEAEQGGAE.[-]	S10(Phospho)	1.68	High	34098946	0	2	989.395	5.54	899	152918
A549	Cytoplasm	[K].GAEAANVTGPGGVPVQGSK.[Y]		3.49	High	34098946	0	2	848.441	5.17	969	160919
A549	Cytoplasm	[K].NEGSESAPEGQAQQR.[R]		4.39	High	34098946	0	2	794.357	4.63	706
A549	Cytoplasm	[R].EDGNEEDKENQGDETQGQQPPQR.[R]		4.4	High	34098946	1	3	876.712	6.24	747	3.29647e+06
A549	Cytoplasm	[R].EDGNEEDKENQGDETQGQQPPQR.[R]		2.52	High	34098946	1	2	1314.56	6.5	749	646960
A549	Cytoplasm	[R].EDGNEEDKENQGDETQGQQPPQR.[R]		4	High	34098946	1	3	876.711	5.27	753	3.29647e+06
A549	Cytoplasm	[R].EDGNEEDKENQGDETQGQQPPQRR.[Y]		3.43	High	34098946	2	3	928.746	6.87	717	7693337
A549	Cytoplasm	[R].EDGNEEDKENQGDETQGQQPPQRR.[Y]		2.8	High	34098946	2	4	696.811	5.72	719	2.77315e+06
A549	Cytoplasm	[R].EDGNEEDKENQGDETQGQQPPQRR.[Y]		2.93	High	34098946	2	4	696.81	5.02	723	2.77315e+06
A549	Cytoplasm	[R].NDTKEDVFVHQTAIKK.[N]		4.03	High	224586882; 224586884; 1034582084; 34098946; 767972455; 1034582086	2	3	625.001	4.51	886	373370
A549	Cytoplasm	[R].NDTKEDVFVHQTAIKK.[N]		3.98	High	224586882; 224586884; 1034582084; 34098946; 767972455; 1034582086	2	2	936.999	5.13	890	354952
A549	Cytoplasm	[R].nGYGFINR.[N]	N1(Deamidated)	2.34	High	224586882; 224586884; 1034582084; 156415990; 34098946; 767972455; 1034582086; 1034599982	0	2	471.229	4.09	1132	48972
A549	Cytoplasm	[R].NYQQNYQNSESGEK.[N]		2.58	High	34098946	0	2	844.865	5.26	799	50212.6
A549	Cytoplasm	[R].NYQQNYQNSESGEKNEGSESAPEGQAQQR.[R]		4.97	High	34098946	1	3	1086.48	4.46	836	10170262
A549	Cytoplasm	[R].NYQQNYQNSESGEKNEGSESAPEGQAQQR.[R]		5.35	High	34098946	1	3	1086.48	5.92	842	10170262
A549	Cytoplasm	[R].NYQQNYQNSESGEKNEGSESAPEGQAQQR.[R]		2.79	High	34098946	1	2	1629.21	5.87	843	285751
A549	Cytoplasm	[R].NYQQNYQNSESGEKNEGSESAPEGQAQQR.[R]		2.74	High	34098946	1	2	1629.21	7	846	285751
A549	Cytoplasm	[R].NYQQNYQNSESGEKNEGSESAPEGQAQQR.[R]		3.12	High	34098946	1	4	815.109	5.08	847	114976
A549	Cytoplasm	[R].NYQQNYQNSESGEKNEGSESAPEGQAQQR.[R]		2.34	High	34098946	1	4	815.109	5.83	853	114976
A549	Cytoplasm	[R].NYQQNYQNSEsGEKNEGSESAPEGQAQQR.[R]	S11(Phospho)	4.88	High	34098946	1	3	1113.13	4.97	859	1.73955e+06
A549	Cytoplasm	[R].QPREDGNEEDKENQGDETQGQQPPQR.[R]		3.3	High	34098946	2	3	1003.78	6.35	748	1.38172e+06
A549	Cytoplasm	[R].RPENPKPQDGKETK.[A]		2.46	High	34098946	1	2	812.429	3.9	401	1.38102e+06
A549	Cytoplasm	[R].RPENPKPQDGKETK.[A]		3.25	High	34098946	1	2	812.43	4.58	404	1.38102e+06
A549	Cytoplasm	[R].RPENPKPQDGKETK.[A]		2.39	High	34098946	1	3	541.955	3.44	407	598658
A549	Cytoplasm	[R].RPQYSNPPVQGEVmEGADNQGAGEQGRPVR.[Q]	M14(Oxidation)	6.1	High	34098946	0	4	810.641	4.87	938	10304646
A549	Cytoplasm	[R].RPQYSNPPVQGEVmEGADNQGAGEQGRPVR.[Q]	M14(Oxidation)	3.56	High	34098946	0	5	648.713	4.15	953	190175
A549	Cytoplasm	[R].RPQYSNPPVQGEVMEGADNQGAGEQGRPVR.[Q]		4.94	High	34098946	0	4	806.641	3.54	1017	131041
A549	Cytoplasm	[R].RPQYSNPPVQGEVMEGADNQGAGEQGRPVR.[Q]		4.55	High	34098946	0	4	806.641	3.92	1022	131041
A549	Cytoplasm	[R].RPQYSNPPVQGEVmEGADNQGAGEQGRPVRQNmYR.[G]	M14(Oxidation); M33(Oxidation)	4.92	High	34098946	1	5	790.375	4.57	940	653991
A549	Cytoplasm	[R].RPQYSNPPVQGEVmEGADNQGAGEQGRPVRQNmYR.[G]	M14(Oxidation); M33(Oxidation)	4	High	34098946	1	5	790.375	5.35	946	653991
A549	Cytoplasm	[R].RRPENPKPQDGK.[E]		1.18	High	34098946	1	2	711.387	4.04	389	297301
A549	Cytoplasm	[R].RRPENPKPQDGKETK.[A]		2.19	High	34098946	2	2	890.48	3.81	498	10782677
A549	Cytoplasm	[R].RRPENPKPQDGKETK.[A]		1.35	High	34098946	2	2	890.479	2.92	589	202539
A549	Cytoplasm	[R].SVGDGETVEFDVVEGEK.[G]		3.45	High	224586882; 224586884; 1034582084; 156415990; 34098946; 767972455; 1034582086; 1034599982	0	2	898.419	4.72	1210	51109.7
MDA-MB231	Cytoplasm	[-].mSSEAETQQPPAAPPAAPALSAADTKPGTTGSGAGSGGPGGLTSAAPAGGDKK.[V]	N-Term(Prot)(Met-loss+Acetyl)	3.02	High	34098946	1	5	929.257	0.84	1277	10382678
MDA-MB231	Cytoplasm	[K].AADPPAENSSAPEAEQGGAE.[-]		1.96	High	34098946	0	2	949.407	1.04	973	421284
MDA-MB231	Cytoplasm	[K].NEGSESAPEGQAQQR.[R]		4.51	High	34098946	0	2	794.355	1.57	788	2.6662e+06
MDA-MB231	Cytoplasm	[K].NEGSESAPEGQAQQR.[R]		4.53	High	34098946	0	2	794.355	2.03	794	2.6662e+06
MDA-MB231	Cytoplasm	[K].VIATKVLGTVK.[W]		2.61	High	34098946	1	2	564.871	-0.08	1128
MDA-MB231	Cytoplasm	[R].EDGNEEDKENQGDETQGQQPPQR.[R]		4.94	High	34098946	1	3	876.708	2.17	829	12682165
MDA-MB231	Cytoplasm	[R].EDGNEEDKENQGDETQGQQPPQR.[R]		2.85	High	34098946	1	2	1314.56	1.52	841	3.5633e+06
MDA-MB231	Cytoplasm	[R].EDGNEEDKENQGDETQGQQPPQRR.[Y]		4.27	High	34098946	2	3	928.742	2.47	796	16870488
MDA-MB231	Cytoplasm	[R].EDGNEEDKENQGDETQGQQPPQRR.[Y]		3.21	High	34098946	2	3	928.742	2.67	800	16870488
MDA-MB231	Cytoplasm	[R].EDGNEEDKENQGDETQGQQPPQRR.[Y]		2.71	High	34098946	2	4	696.808	1.57	801	5267130
MDA-MB231	Cytoplasm	[R].EDGNEEDKENQGDETQGQQPPQRR.[Y]		1.59	High	34098946	2	2	1392.61	2.5	803	2.86906e+06
MDA-MB231	Cytoplasm	[R].NDTKEDVFVHQTAIKK.[N]		4.96	High	224586882; 224586884; 1034582084; 34098946; 767972455; 1034582086	2	2	936.997	2.97	981	1889526
MDA-MB231	Cytoplasm	[R].NDTKEDVFVHQTAIKK.[N]		5.39	High	224586882; 224586884; 1034582084; 34098946; 767972455; 1034582086	2	3	625	1.46	982	1.81638e+06
MDA-MB231	Cytoplasm	[R].NDTKEDVFVHQTAIKK.[N]		4.73	High	224586882; 224586884; 1034582084; 34098946; 767972455; 1034582086	2	2	936.995	0.88	986	1889526
MDA-MB231	Cytoplasm	[R].NDTKEDVFVHQTAIKK.[N]		2.25	High	224586882; 224586884; 1034582084; 34098946; 767972455; 1034582086	2	4	469.001	-0.44	994	481281
MDA-MB231	Cytoplasm	[R].NYQQNYQNSESGEK.[N]		3.68	High	34098946	0	2	844.862	1.06	877	26062.7
MDA-MB231	Cytoplasm	[R].NYQQNYQNSESGEK.[N]		4.06	High	34098946	0	2	844.862	1.35	883	26062.7
MDA-MB231	Cytoplasm	[R].NYQQNYQNSESGEKNEGSESAPEGQAQQR.[R]		7.09	High	34098946	1	3	1086.47	0.92	928	14776250
MDA-MB231	Cytoplasm	[R].NYQQNYQNSESGEKNEGSESAPEGQAQQR.[R]		6.05	High	34098946	1	3	1086.47	1.49	933	14776250
MDA-MB231	Cytoplasm	[R].NYQQNYQNSESGEKNEGSESAPEGQAQQR.[R]		4.04	High	34098946	1	2	1629.2	1.25	934	729403
MDA-MB231	Cytoplasm	[R].NYQQNYQNSESGEKNEGSESAPEGQAQQR.[R]		2.88	High	34098946	1	2	1629.21	3.57	943	729403
MDA-MB231	Cytoplasm	[R].NYQQNYQNSEsGEKNEGSESAPEGQAQQR.[R]	S11(Phospho)	5.07	High	34098946	1	3	1113.13	1.45	952	2156699
MDA-MB231	Cytoplasm	[R].QPREDGNEEDKENQGDETQGQQPPQR.[R]		4.06	High	34098946	2	4	753.085	1.16	827	957714
MDA-MB231	Cytoplasm	[R].QPREDGNEEDKENQGDETQGQQPPQR.[R]		3.88	High	34098946	2	3	1003.78	2.75	837	1.95289e+06
MDA-MB231	Cytoplasm	[R].RPENPKPQDGK.[E]		2.98	High	34098946	0	2	633.334	0.47	412	610906
MDA-MB231	Cytoplasm	[R].RPENPKPQDGK.[E]		2.13	High	34098946	0	3	422.558	-0.44	428	83409.6
MDA-MB231	Cytoplasm	[R].RPENPKPQDGKETK.[A]		2.61	High	34098946	1	2	812.427	0.78	420	6971785
MDA-MB231	Cytoplasm	[R].RPQYSNPPVQGEVmEGADNQGAGEQGRPVR.[Q]	M14(Oxidation)	5.08	High	34098946	0	3	1080.52	2.21	1028	30209532
MDA-MB231	Cytoplasm	[R].RPQYSNPPVQGEVmEGADNQGAGEQGRPVR.[Q]	M14(Oxidation)	4.34	High	34098946	0	3	1080.52	2.55	1034	30209532
MDA-MB231	Cytoplasm	[R].RPQYSNPPVQGEVmEGADNQGAGEQGRPVR.[Q]	M14(Oxidation)	7.2	High	34098946	0	4	810.638	2.27	1035	24581332
MDA-MB231	Cytoplasm	[R].RPQYSNPPVQGEVmEGADNQGAGEQGRPVR.[Q]	M14(Oxidation)	5.45	High	34098946	0	4	810.64	4.75	1040	24581332
MDA-MB231	Cytoplasm	[R].RPQYSNPPVQGEVmEGADNQGAGEQGRPVR.[Q]	M14(Oxidation)	2.96	High	34098946	0	2	1620.27	4.05	1048	601241
MDA-MB231	Cytoplasm	[R].RPQYSNPPVQGEVMEGADNQGAGEQGRPVR.[Q]		5.51	High	34098946	0	4	806.638	0.71	1108	521202
MDA-MB231	Cytoplasm	[R].RRPENPKPQDGK.[E]		2.86	High	34098946	1	3	474.592	-0.46	411	1224239
MDA-MB231	Cytoplasm	[R].RRPENPKPQDGKETK.[A]		2.12	High	34098946	2	3	593.987	-0.45	433	15968852
MDA-MB231	Cytoplasm	[R].RRPENPKPQDGKETK.[A]		2.73	High	34098946	2	3	593.987	-0.35	435	15968852
MDA-MB231	Cytoplasm	[R].RRPENPKPQDGKETK.[A]		2.35	High	34098946	2	4	445.741	-1.08	454	10392969
MDA-MB231	Cytoplasm	[R].RRPENPKPQDGKETK.[A]		2.82	High	34098946	2	3	593.986	-1.69	560	15968852
MDA-MB231	Cytoplasm	[R].RRPENPKPQDGKETK.[A]		3.02	High	34098946	2	3	593.986	-2.1	723	416430
MDA-MB231	Cytoplasm	[R].RRPENPKPQDGKETK.[A]		3.07	High	34098946	2	3	593.986	-1.17	726	416430
MDA-MB231	Cytoplasm	[R].RRPENPKPQDGKETK.[A]		1.91	High	34098946	2	2	890.477	0.58	763	944341
A549	Nucleus	[R].EDGNEEDKENQGDETQGQQPPQR.[R]		3.87	High	34098946	1	3	876.706	-0.03	1933	1.32531e+06
A549	Nucleus	[R].EDGNEEDKENQGDETQGQQPPQR.[R]		3.65	High	34098946	1	3	876.706	0.04	1942	1.32531e+06
A549	Nucleus	[R].EDGNEEDKENQGDETQGQQPPQR.[R]		2.43	High	34098946	1	2	1314.56	0.28	1950	502899
A549	Nucleus	[R].EDGNEEDKENQGDETQGQQPPQRR.[Y]		3.34	High	34098946	2	3	928.741	0.82	1889	959114
A549	Nucleus	[R].NDTKEDVFVHQTAIKK.[N]		2.97	High	224586882; 224586884; 1034582084; 34098946; 767972455; 1034582086	2	2	936.996	1.35	2355	206415
A549	Nucleus	[R].NYQQNYQNsESGEK.[N]	S9(Phospho)	3.83	High	34098946	0	2	884.844	0.31	2037	553940
A549	Nucleus	[R].NYQQNYQNsESGEK.[N]	S9(Phospho)	2.82	High	34098946	0	2	884.844	0.04	2041	553940
A549	Nucleus	[R].NYQQNYQNsESGEKNEGSESAPEGQAQQR.[R]	S9(Phospho)	4.25	High	34098946	1	3	1113.13	0.47	2170	1.35325e+06
A549	Nucleus	[R].NYQQNYQNSESGEKNEGSESAPEGQAQQR.[R]		3.34	High	34098946	1	3	1086.47	1.31	2172	727795
A549	Nucleus	[R].NYQQNYQNSESGEKNEGSESAPEGQAQQR.[R]		4.55	High	34098946	1	3	1086.47	0.86	2175	727795
A549	Nucleus	[R].RPENPKPQDGK.[E]		2.27	High	34098946	0	3	422.558	-0.36	1759	283122
A549	Nucleus	[R].RPENPKPQDGKETK.[A]		2.72	High	34098946	1	4	406.716	-0.7	1774	601234
A549	Nucleus	[R].RPENPKPQDGKETK.[A]		2.95	High	34098946	1	3	541.953	-0.62	1778	771670
A549	Nucleus	[R].RPENPKPQDGKETK.[A]		3.27	High	34098946	1	2	812.426	-0.01	1779	488886
A549	Nucleus	[R].RRPENPKPQDGK.[E]		2.68	High	34098946	1	3	474.591	-1.06	1756	188318
MDA-MB231	Nucleus	[-].mSSEAETQQPPAAPPAAPALSAADTKPGTTGSGAGSGGPGGLTSAAPAGGDKK.[V]	N-Term(Prot)(Met-loss+Acetyl)	3.5	High	34098946	1	3	1548.1	7.87	1188	2786516
MDA-MB231	Nucleus	[K].AADPPAENSSAPEAEQGGAE.[-]		1.59	High	34098946	0	2	949.412	6.49	912	100472
MDA-MB231	Nucleus	[K].NEGSESAPEGQAQQR.[R]		3.7	High	34098946	0	2	794.357	4.7	746	159211
MDA-MB231	Nucleus	[K].NEGSESAPEGQAQQR.[R]		3.39	High	34098946	0	2	794.357	4.47	749	159211
MDA-MB231	Nucleus	[R].EDGNEEDKENQGDETQGQQPPQRR.[Y]		3.68	High	34098946	2	3	928.745	5.09	759	1.68709e+06
MDA-MB231	Nucleus	[R].EDGNEEDKENQGDETQGQQPPQRR.[Y]		2.9	High	34098946	2	3	928.745	5.42	770	1.68709e+06
MDA-MB231	Nucleus	[R].GPPRNYQQNYQNSESGEKNEGSESAPEGQAQQR.[R]		5.16	High	34098946	2	3	1222.22	5.94	880	292612
MDA-MB231	Nucleus	[R].GPPRNYQQNYQNSESGEKNEGSESAPEGQAQQR.[R]		3.39	High	34098946	2	3	1222.22	6.64	887	292612
MDA-MB231	Nucleus	[R].NDTKEDVFVHQTAIKK.[N]		4.05	High	224586882; 224586884; 1034582084; 34098946; 767972455; 1034582086	2	2	936.999	5.46	932	176155
MDA-MB231	Nucleus	[R].NDTKEDVFVHQTAIKK.[N]		4.04	High	224586882; 224586884; 1034582084; 34098946; 767972455; 1034582086	2	2	937	6.18	935	176155
MDA-MB231	Nucleus	[R].NYQQNYQNSESGEK.[N]		2.25	High	34098946	0	2	844.865	5.18	832	22082.6
MDA-MB231	Nucleus	[R].NYQQNYQNSESGEKNEGSESAPEGQAQQR.[R]		5.35	High	34098946	1	3	1086.48	5.81	874	2.38184e+06
MDA-MB231	Nucleus	[R].NYQQNYQNSESGEKNEGSESAPEGQAQQR.[R]		4.78	High	34098946	1	3	1086.48	5.14	876	2.38184e+06
MDA-MB231	Nucleus	[R].NYQQNYQNsESGEKNEGSESAPEGQAQQR.[R]	S9(Phospho)	5.23	High	34098946	1	3	1113.13	5.96	892	525468
MDA-MB231	Nucleus	[R].NYQqNYQNSESGEKNEGSESAPEGQAQQR.[R]	Q4(Deamidated)	5.08	High	34098946	1	3	1086.81	6.37	900
MDA-MB231	Nucleus	[R].RPENPKPQDGKETKAADPPAENSSAPEAEQGGAE.[-]		4.04	High	34098946	2	3	1168.22	6.62	855	246754
MDA-MB231	Nucleus	[R].RPQYSNPPVQGEVmEGADNQGAGEQGRPVR.[Q]	M14(Oxidation)	5.68	High	34098946	0	4	810.641	5.55	979	1.366e+06
MDA-MB231	Nucleus	[R].RPQYSNPPVQGEVmEGADNQGAGEQGRPVR.[Q]	M14(Oxidation)	3.3	High	34098946	0	3	1080.52	6.32	981	1.99988e+06
MDA-MB231	Nucleus	[R].RPQYSNPPVQGEVmEGADNQGAGEQGRPVR.[Q]	M14(Oxidation)	5.93	High	34098946	0	4	810.641	5.7	982	1.366e+06
MDA-MB231	Nucleus	[R].RRPENPKPQDGKETK.[A]		2.1	High	34098946	2	2	890.481	5.12	400	17556216
MDA-MB231	Nucleus	[R].RRPENPKPQDGKETK.[A]		2.65	High	34098946	2	3	593.989	4.35	401	6631583
MDA-MB231	Nucleus	[R].RRPENPKPQDGKETK.[A]		2.25	High	34098946	2	2	890.48	4.29	405	17556216
A549	Nucleus	[-].mSSEAETqQPPAAPPAAPALSAADTKPGTTGSGAGSGGPGGLTSAAPAGGDKK.[V]	N-Term(Prot)(Met-loss+Acetyl); Q8(Deamidated)	3.97	High	34098946	1	3	1548.43	6.92	1163	372321
A549	Nucleus	[-].mSSEAETqQPPAAPPAAPALSAADTKPGTTGSGAGSGGPGGLTSAAPAGGDKKVIATK.[V]	N-Term(Prot)(Met-loss+Acetyl); Q8(Deamidated)	2.06	High	34098946	2	4	1289.66	6.15	1155	1086375
A549	Nucleus	[R].EDGNEEDKENQGDETQGqQPPQRR.[Y]	Q18(Deamidated)	3.44	High	34098946	2	3	929.072	4.63	761	496680
A549	Nucleus	[R].EDGNEEDKENQGDETQGQqPPqRR.[Y]	Q19(Deamidated); Q22(Deamidated)	3.47	High	34098946	2	3	929.401	5.74	777
A549	Nucleus	[R].EDGNEEDKENqGDETqGqQPPQRR.[Y]	Q11(Deamidated); Q16(Deamidated); Q18(Deamidated)	2.95	High	34098946	2	3	929.729	5.67	786	1.32977e+06
A549	Nucleus	[R].NDTKEDVFVHqTAIKK.[N]	Q11(Deamidated)	2.44	High	224586882; 224586884; 1034582084; 34098946; 767972455; 1034582086	2	2	937.49	3.82	976	76807.9
A549	Nucleus	[R].NYQQNYQNSESGEKNEGSESAPEGQAqqR.[R]	Q27(Deamidated); Q28(Deamidated)	5.14	High	34098946	1	3	1087.13	5.02	892	785397
A549	Nucleus	[R].NYQQNYQNSESGEKNEGSESAPEGqAqQR.[R]	Q25(Deamidated); Q27(Deamidated)	4.54	High	34098946	1	3	1087.13	5.58	897	785397
A549	Nucleus	[R].RPENPKPqDGKETK.[A]	Q8(Deamidated)	3.2	High	34098946	1	2	812.919	1.72	432	440808
A549	Nucleus	[R].RPEnPKPqDGKETK.[A]	N4(Deamidated); Q8(Deamidated)	2.23	High	34098946	1	2	813.408	-2.27	475
A549	Nucleus	[R].RPQYSNPPVqGEVmEGADNqGAGEQGRPVR.[Q]	Q10(Deamidated); M14(Oxidation); Q20(Deamidated)	4.55	High	34098946	0	4	811.133	5.01	1003	560646
A549	Nucleus	[R].RPqYSNPPVQGEVmEGADnQGAGEQGRPVR.[Q]	Q3(Deamidated); M14(Oxidation); N19(Deamidated)	3.14	High	34098946	0	3	1081.18	5.75	1004	509096
A549	Nucleus	[R].RPQYSNPPVqGEVmEGADNqGAGEqGRPVR.[Q]	Q10(Deamidated); M14(Oxidation); Q20(Deamidated); Q25(Deamidated)	3.13	High	34098946	0	3	1081.5	6.76	1036
A549	Nucleus	[R].RPqYSNPPVqGEVmEGADNqGAGEQGRPVR.[Q]	Q3(Deamidated); Q10(Deamidated); M14(Oxidation); Q20(Deamidated)	5.47	High	34098946	0	4	811.378	4.22	1038
A549	Nucleus	[R].RPqYSNPPVqGEVmEGADnQGAGEQGRPVR.[Q]	Q3(Deamidated); Q10(Deamidated); M14(Oxidation); N19(Deamidated)	5	High	34098946	0	4	811.377	2.94	1042
A549	Nucleus	[R].RRPENPKPQDGKETK.[A]		2.28	High	34098946	2	2	890.481	5.05	399	1344493
A549	Nucleus	[R].RRPENPKPQDGKETK.[A]		2.68	High	34098946	2	2	890.48	4.09	401	1344493
A549	Nucleus	[R].RRPENPKPQDGKETK.[A]		3.19	High	34098946	2	3	593.989	3.43	406	633366
A549	Nucleus	[R].RRPEnPKPQDGKETK.[A]	N5(Deamidated)	2.37	High	34098946	2	3	594.315	-0.18	418	429217
A549	Nucleus	[R].RRPEnPKPQDGKETK.[A]	N5(Deamidated)	3.58	High	34098946	2	3	594.315	1.06	422	429217
A549	Nucleus	[R].RRPEnPKPQDGKETK.[A]	N5(Deamidated)	2.41	High	34098946	2	4	445.989	2.28	425
A549	Nucleus	[R].RRPEnPKPQDGKETK.[A]	N5(Deamidated)	2.74	High	34098946	2	3	594.315	0.95	519	756354
A549	Nucleus	[R].RRPENPKPqDGKETK.[A]	Q9(Deamidated)	3.84	High	34098946	2	3	594.316	1.88	691	252801
MDA-MB231	Nucleus	[-].mSSEAETQQPPAAPPAAPALSAADTKPGTTGSGAGSGGPGGLTSAAPAGGDKK.[V]	N-Term(Prot)(Met-loss+Acetyl)	3.64	High	34098946	1	3	1548.1	7.94	1103	754397
MDA-MB231	Nucleus	[-].mSSEAETqQPPAAPPAAPALSAADTKPGTTGSGAGSGGPGGLTSAAPAGGDKK.[V]	N-Term(Prot)(Met-loss+Acetyl); Q8(Deamidated)	3.59	High	34098946	1	3	1548.43	6.44	1118
MDA-MB231	Nucleus	[K].NEGSESAPEGQAQQR.[R]		2.56	High	34098946	0	2	794.357	4.93	715	63197.4
MDA-MB231	Nucleus	[R].EDGNEEDKENQGDETQGQQPPQR.[R]		2.73	High	34098946	1	3	876.711	5.62	761	628350
MDA-MB231	Nucleus	[R].EDGNEEDKENqGDETQGQQPPQR.[R]	Q11(Deamidated)	4.25	High	34098946	1	3	877.038	4.71	774
MDA-MB231	Nucleus	[R].EDGNEEDKENQGDETQGQQPPQRR.[Y]		3.55	High	34098946	2	3	928.745	5.68	728	1.957e+06
MDA-MB231	Nucleus	[R].EDGNEEDKENQGDETQGQQPPQRR.[Y]		2.48	High	34098946	2	4	696.81	4.85	733	602781
MDA-MB231	Nucleus	[R].EDGNEEDKENQGDETQGqQPPQRR.[Y]	Q18(Deamidated)	3.67	High	34098946	2	3	929.073	5.28	743
MDA-MB231	Nucleus	[R].EDGNEEDKENQGDETQGqQPPQRR.[Y]	Q18(Deamidated)	2.58	High	34098946	2	4	697.056	4.36	745
MDA-MB231	Nucleus	[R].EDGNEEDKENQGDETqGqQPPQRR.[Y]	Q16(Deamidated); Q18(Deamidated)	3.37	High	34098946	2	3	929.402	6.2	757
MDA-MB231	Nucleus	[R].EDGNEEDKENQGDETQGQqPPqRR.[Y]	Q19(Deamidated); Q22(Deamidated)	2.83	High	34098946	2	4	697.302	4.75	760
MDA-MB231	Nucleus	[R].EDGNEEDKENQGDETQGQqPPqRR.[Y]	Q19(Deamidated); Q22(Deamidated)	3.53	High	34098946	2	3	929.402	6.13	763
MDA-MB231	Nucleus	[R].NDTKEDVFVHQTAIKK.[N]		3.88	High	224586882; 224586884; 1034582084; 34098946; 767972455; 1034582086	2	2	937	6.11	891	157370
MDA-MB231	Nucleus	[R].NDTKEDVFVHQTAIKK.[N]		2.62	High	224586882; 224586884; 1034582084; 34098946; 767972455; 1034582086	2	3	625.001	4.21	893	124651
MDA-MB231	Nucleus	[R].NDTKEDVFVHQTAIKK.[N]		3.48	High	224586882; 224586884; 1034582084; 34098946; 767972455; 1034582086	2	2	937	5.85	894	157370
MDA-MB231	Nucleus	[R].NDTKEDVFVHQTAIKK.[N]		1.84	High	224586882; 224586884; 1034582084; 34098946; 767972455; 1034582086	2	3	625.001	4.11	897	124651
MDA-MB231	Nucleus	[R].NYQQNYQNSESGEKNEGSESAPEGQAQQR.[R]		4.93	High	34098946	1	3	1086.48	5.25	845	3.83805e+06
MDA-MB231	Nucleus	[R].NYQQNYQNSESGEKNEGSESAPEGQAQQR.[R]		5.12	High	34098946	1	3	1086.48	4.91	847	3.83805e+06
MDA-MB231	Nucleus	[R].NYQQNYQNSESGEKNEGSESAPEGqAQQR.[R]	Q25(Deamidated)	3.55	High	34098946	1	2	1629.7	6.2	859	331232
MDA-MB231	Nucleus	[R].NYQQNYQNSESGEKNEGSESAPEGQAQqR.[R]	Q28(Deamidated)	3.28	High	34098946	1	2	1629.7	5.98	861	331232
MDA-MB231	Nucleus	[R].NYQQNYQNSESGEKNEGSESAPEGqAqQR.[R]	Q25(Deamidated); Q27(Deamidated)	5.11	High	34098946	1	3	1087.13	7.49	868	13916777
MDA-MB231	Nucleus	[R].NYQQNYqNSESGEKNEGSESAPEGqAQQR.[R]	Q7(Deamidated); Q25(Deamidated)	3.61	High	34098946	1	2	1630.2	7.81	869
MDA-MB231	Nucleus	[R].NYQqNYqNSESGEKNEGSESAPEGqAQQR.[R]	Q4(Deamidated); Q7(Deamidated); Q25(Deamidated)	3.86	High	34098946	1	2	1630.69	8.22	882
MDA-MB231	Nucleus	[R].NYQQNYqNSESGEKNEGSESAPEGqAqQR.[R]	Q7(Deamidated); Q25(Deamidated); Q27(Deamidated)	5.71	High	34098946	1	3	1087.46	7.26	884
MDA-MB231	Nucleus	[R].NYQQNYqNSESGEKNEGSESAPEGqAqQR.[R]	Q7(Deamidated); Q25(Deamidated); Q27(Deamidated)	3.68	High	34098946	1	2	1630.69	6.94	887
MDA-MB231	Nucleus	[R].NYQqNYqNsESGEKNEGSESAPEGqAQQR.[R]	Q4(Deamidated); Q7(Deamidated); S9(Phospho); Q25(Deamidated)	4.69	High	34098946	1	3	1114.12	6.16	896	847588
MDA-MB231	Nucleus	[R].NYQQNYqNSEsGEKNEGSESAPEGqAqQR.[R]	Q7(Deamidated); S11(Phospho); Q25(Deamidated); Q27(Deamidated)	4.56	High	34098946	1	3	1114.12	6.38	899	847588
MDA-MB231	Nucleus	[R].RPEnPKPQDGKETK.[A]	N4(Deamidated)	2.88	High	34098946	1	2	812.918	0.44	434
MDA-MB231	Nucleus	[R].RPQYSNPPVQGEVmEGADNQGAGEQGRPVR.[Q]	M14(Oxidation)	3.96	High	34098946	0	4	810.641	4.87	931	2200167
MDA-MB231	Nucleus	[R].RPQYSNPPVQGEVmEGADNQGAGEQGRPVR.[Q]	M14(Oxidation)	5.22	High	34098946	0	4	810.641	5.02	941	2200167
MDA-MB231	Nucleus	[R].RPQYSNPPVQGEVmEGADNqGAGEQGRPVR.[Q]	M14(Oxidation); Q20(Deamidated)	3.22	High	34098946	0	3	1080.85	6.43	959	3.92111e+06
MDA-MB231	Nucleus	[R].RPQYSNPPVqGEVmEGADNQGAGEQGRPVR.[Q]	Q10(Deamidated); M14(Oxidation)	5.63	High	34098946	0	4	810.888	6.18	960
MDA-MB231	Nucleus	[R].RPQYSnPPVQGEVmEGADNQGAGEQGRPVR.[Q]	N6(Deamidated); M14(Oxidation)	4.23	High	34098946	0	3	1080.85	6.09	965	3.92111e+06
MDA-MB231	Nucleus	[R].RPQYSNPPVqGEVmEGADNqGAGEQGRPVR.[Q]	Q10(Deamidated); M14(Oxidation); Q20(Deamidated)	4.72	High	34098946	0	4	811.133	5.61	989
MDA-MB231	Nucleus	[R].RPqYSNPPVQGEVmEGADnQGAGEQGRPVR.[Q]	Q3(Deamidated); M14(Oxidation); N19(Deamidated)	5.53	High	34098946	0	4	811.133	5.84	993
MDA-MB231	Nucleus	[R].RRPENPKPQDGKETK.[A]		1.44	High	34098946	2	2	890.482	6.01	388	3.46032e+06
MDA-MB231	Nucleus	[R].RRPENPKPQDGKETK.[A]		1.99	High	34098946	2	2	890.481	4.77	391	3.46032e+06
MDA-MB231	Nucleus	[R].RRPENPKPQDGKETK.[A]		1.47	High	34098946	2	2	890.478	1.82	568
MDA-MB231	Nucleus	[R].RRPENPKPQDGKETK.[A]		1.79	High	34098946	2	2	890.479	3.06	683	72836.2
